# Supplementary material for: Polysaccharide Extracted from Longan (Dimocarpus longan Lour.) as Novel Adjuvant to Boost Humoral and Cellular Immune Responses
Source: Int J Mol Sci. 2026 Apr 29;27(9):3980. doi: 10.3390/ijms27093980 (PMC13163353; doi:10.3390/ijms27093980)
Supplement: Supplementary file 1 [file ijms-27-03980-s001.zip]

Archive with 1 entries (1 files):
- ijms-4255219-supplementary.pdf
